# Supplementary material for: Compound heterozygous mutation of the SNX14 gene causes autosomal recessive spinocerebellar ataxia 20
Source: Front Genet. 2024 Apr 9;15:1379366. doi: 10.3389/fgene.2024.1379366 (PMC11035801; doi:10.3389/fgene.2024.1379366)
Supplement: Supplementary file 1 [file Table3.XLSX]

## Sheet: Sheet1
Supplementary Table 1: Detailed clinical table in the literature.	1	2	3	4	5	6	7	8	9	10	11	12	13	14	15	16	17	18	19	20	21	22	23	24	25	26	27	28	29	30	31	32	33	34	35	36
Gender	F	F	F	F	F	F	F	F	M	M	M	M	M	M	M	M	M	M	M	M	M	M	F	F	F	F	F	M	M	M	F	F	F	M	F	F
Diagnosis age	1y	Neonatal	1y	8m	1y	2y	1y	3y	Neonatal	2Y	1y	2y	3y	1y	1y	2y	5y	1y	3y	1y	1y	3y	22y	14.5y	29y	6.7y	22y	14y	1y	6y	13y	7y	29y	19	6.8y	3y
Craniofacial Features	＋	＋	＋	＋	＋	＋	＋	＋	＋	＋	＋	＋	＋	＋	＋	＋	＋	＋	＋	＋	＋	＋	＋	＋	＋	＋	＋	＋	＋	＋	＋	＋	＋	＋	＋	＋
MRI（ cerebellar atrophy）	＋	＋	＋	＋	＋	＋	＋	＋	＋	＋	＋	＋	＋	＋	＋	＋	＋	＋	＋	＋	-	＋	＋	＋	＋	＋	＋	＋	＋	＋	＋	N/A	N/A	＋	＋	＋
Neurodevelopment
Intellectual disability	＋	＋	＋	＋	＋	＋	＋	＋	＋	＋	＋	＋	＋	＋	＋	＋	＋	＋	＋	＋	＋	＋	＋	＋	＋	＋	＋	＋	＋	＋	＋	＋	＋	＋	＋	＋
Delayed or absent language	＋	＋	＋	＋	＋	＋	＋	＋	＋	＋	＋	＋	＋	＋	＋	＋	＋	＋	＋	＋	＋	＋	＋	＋	＋	＋	＋	＋	＋	N/A	＋	＋	＋	＋	＋	＋
Hypertonia	-	-	-	-	-	-	-	-	-	-	-	-	-	-	-	-	-	-	-	-	＋	＋	-	-	-	-	-	-	-	-	＋	＋	＋	＋	-	-
Hypotonia	＋	＋	＋	＋	＋	＋	＋	＋	＋	＋	＋	＋	＋	＋	＋	＋	＋	＋	＋	＋	-	-	＋	＋	-	＋	＋	＋	＋	-	-	-	-	-	＋	＋
Delayed fine/gross motor	＋	＋	＋	＋	＋	＋	＋	＋	＋	＋	＋	＋	＋	＋	＋	＋	＋	＋	＋	＋	＋	＋	＋	＋	＋	＋	＋	＋	N/A	＋	＋	＋	＋	＋	＋	＋
Ataxia	－	－	＋	＋	－	＋	－	＋	－	＋	＋	＋	NA	-	-	＋	-	-	＋	＋	＋	＋	＋	＋	＋	＋	＋	＋	N/A	-	＋	＋	＋	＋	＋	＋
Others
Hearing loss	＋	＋	-	-	＋	-	-	-	＋	＋	-	-	-	-	-	-	-	-	-	-	-	-	＋	13	＋	＋	3	＋	＋	-	-	-	＋	＋	-	＋
Elbow motion limitation	－	－	＋	－	＋	－	－	＋	－	－	－	＋	－	－	－	－	－	－	－	＋	＋	＋	＋	＋	N/A	-	＋	-	-	-	-	＋	-	-	-	-
Scoliosis/kyphosis/clinodactyly/Talipes equino-varum	N/A	N/A	＋	＋	＋	－	－	＋	N/A	－	－	＋	＋	－	－	＋	－	－	－	＋	＋	＋	＋	＋	＋	＋	＋	＋	＋	-	＋	＋	-	-	-	-
Walking with help (age, months)	N/A	N/A	N/A	N/A	N/A	N/A	N/A	N/A	N/A	N/A	N/A	N/A	N/A	N/A	N/A	N/A	N/A	N/A	N/A	N/A	N/A	N/A	24	20	crawls	24	18	crawls	-	6y	-	2y	crawls	crawls	crawls	-

## Sheet: Sheet2
	Supplementary Table 1: Detailed clinical table in the literature	General characters				Neurodevelopment						Others
		Gender	Diagnosis age	Craniofacial Features	MRI（ cerebellar atrophy）	Intellectual disability	Delayed or absent language	Hypertonia	Hypotonia	Delayed fine/gross motor	Ataxia	Hearing loss	Elbow motion limitation	Scoliosis/kyphosis/clinodactyly/Talipes equino-varum	Walking with help (age, months)
	1	F	1y	＋	＋	＋	＋	-	＋	＋	－	＋	－	N/A	N/A
	2	F	Neonatal	＋	＋	＋	＋	-	＋	＋	－	＋	－	N/A	N/A
	3	F	1y	＋	＋	＋	＋	-	＋	＋	＋	-	＋	＋	N/A
	4	F	8m	＋	＋	＋	＋	-	＋	＋	＋	-	－	＋	N/A
	5	F	1y	＋	＋	＋	＋	-	＋	＋	－	＋	＋	＋	N/A
	6	F	2y	＋	＋	＋	＋	-	＋	＋	＋	-	－	－	N/A
	7	F	1y	＋	＋	＋	＋	-	＋	＋	－	-	－	－	N/A
	8	F	3y	＋	＋	＋	＋	-	＋	＋	＋	-	＋	＋	N/A
	9	M	Neonatal	＋	＋	＋	＋	-	＋	＋	－	＋	－	N/A	N/A
	10	M	2Y	＋	＋	＋	＋	-	＋	＋	＋	＋	－	－	N/A
	11	M	1y	＋	＋	＋	＋	-	＋	＋	＋	-	－	－	N/A
	12	M	2y	＋	＋	＋	＋	-	＋	＋	＋	-	＋	＋	N/A
	13	M	3y	＋	＋	＋	＋	-	＋	＋	NA	-	－	＋	N/A
	14	M	1y	＋	＋	＋	＋	-	＋	＋	-	-	－	－	N/A
	15	M	1y	＋	＋	＋	＋	-	＋	＋	-	-	－	－	N/A
	16	M	2y	＋	＋	＋	＋	-	＋	＋	＋	-	－	＋	N/A
	17	M	5y	＋	＋	＋	＋	-	＋	＋	-	-	－	－	N/A
	18	M	1y	＋	＋	＋	＋	-	＋	＋	-	-	－	－	N/A
	19	M	3y	＋	＋	＋	＋	-	＋	＋	＋	-	－	－	N/A
	20	M	1y	＋	＋	＋	＋	-	＋	＋	＋	-	＋	＋	N/A
	21	M	1y	＋	-	＋	＋	＋	-	＋	＋	-	＋	＋	N/A
	22	M	3y	＋	＋	＋	＋	＋	-	＋	＋	-	＋	＋	N/A
	23	F	22y	＋	＋	＋	＋	-	＋	＋	＋	＋	＋	＋	24
	24	F	14.5y	＋	＋	＋	＋	-	＋	＋	＋	13	＋	＋	20
	25	F	29y	＋	＋	＋	＋	-	-	＋	＋	＋	N/A	＋	crawls
	26	F	6.7y	＋	＋	＋	＋	-	＋	＋	＋	＋	-	＋	24
	27	F	22y	＋	＋	＋	＋	-	＋	＋	＋	3	＋	＋	18
	28	M	14y	＋	＋	＋	＋	-	＋	＋	＋	＋	-	＋	crawls
	29	M	1y	＋	＋	＋	＋	-	＋	N/A	N/A	＋	-	＋	-
	30	M	6y	＋	＋	＋	N/A	-	-	＋	-	-	-	-	6y
	31	F	13y	＋	＋	＋	＋	＋	-	＋	＋	-	-	＋	-
	32	F	7y	＋	N/A	＋	＋	＋	-	＋	＋	-	＋	＋	2y
	33	F	29y	＋	N/A	＋	＋	＋	-	＋	＋	＋	-	-	crawls
	34	M	19	＋	＋	＋	＋	＋	-	＋	＋	＋	-	-	crawls
	35	F	6.8y	＋	＋	＋	＋	-	＋	＋	＋	-	-	-	crawls
	36	F	3y	＋	＋	＋	＋	-	＋	＋	＋	＋	-	-	-
